# Supplementary material for: Employing Genomic Tools to Explore the Molecular Mechanisms behind the Enhancement of Plant Growth and Stress Resilience Facilitated by a Burkholderia Rhizobacterial Strain
Source: Int J Mol Sci. 2024 May 31;25(11):6091. doi: 10.3390/ijms25116091 (PMC11172717; doi:10.3390/ijms25116091)
Supplement: Supplementary file 1 [file ijms-25-06091-s001.zip]

Archive with 1 entries (1 files):
- ijms-3013868-supplementary.pdf
